# Supplementary material for: The Role of Cytokine-Inducible SH2 Domain-Containing Protein (CISH) in the Regulation of Basal and Cytokine-Mediated Myelopoiesis
Source: Int J Mol Sci. 2023 Aug 14;24(16):12757. doi: 10.3390/ijms241612757 (PMC10454631; doi:10.3390/ijms241612757)
Supplement: Supplementary file 1 [file ijms-24-12757-s001.zip]

Archive with 1 entries (1 files):
- ijms-2501733-supplementary.pdf
